# Supplementary material for: Development of a COX-2-Selective Fluorescent Probe for the Observation of Early Intervertebral Disc Degeneration
Source: J Funct Biomater. 2023 Mar 29;14(4):192. doi: 10.3390/jfb14040192 (PMC10146728; doi:10.3390/jfb14040192)
Supplement: Supplementary file 1 [file jfb-14-00192-s001.zip]

Archive with 1 entries (1 files):
- jfb-2173165-supplementary.pdf
